# Supplementary material for: Overcoming Access Challenges to Treat Arrhythmias in Patients with Congenital Heart Disease Using Robotic Magnetic-Guided Catheter Ablation
Source: J Clin Med. 2024 Sep 13;13(18):5432. doi: 10.3390/jcm13185432 (PMC11431972; doi:10.3390/jcm13185432)
Supplement: Supplementary file 1 [file jcm-13-05432-s001.zip]

Archive with 2 entries (2 files):
- Video 1 Rotation CT Scan copy.mp4
- Video 2 NAFAT propagation copy.mov
